# Supplementary material for: Emergence and Polyclonal Dissemination of blaNDM-7–Carrying InX3 Plasmid in Enterobacter cloacae Complex, France, 2021–2023
Source: Emerg Infect Dis. 2025 Oct;31(10):1998–2002. doi: 10.3201/eid3110.250830 (PMC12483117; doi:10.3201/eid3110.250830)
Supplement: Appendix 2 — Sequence data from a study of emergence and polyclonal dissemination of blaNDM-7–carrying InX3 plasmid in Enterobacter cloacae complex, France, 2021–2023. [file 25-0830-Techapp-s2.xlsx]

## Sheet: Appendix 2 Table 1
Article DOI: https://doi.org/10.3201/eid3110.250830
EID cannot ensure accessibility for supplementary materials supplied by authors. Readers who have difficulty accessing supplementary content should contact the authors for assistance.
Emergence and Polyclonal Dissemination of blaNDM-7–Carrying InX3 Plasmid in Enterobacter cloacae Complex, France, 2021–2023
Appendix 2
Appendix 2 Table 1. Culture and sequences
Culture	C.alb MLST	Séquençage	IPM_CMI	MEM_CMI
E.cloacae complex	ST-32	NDM-7	8	>16
E.cloacae complex	ST-133	NDM-7	8	8
E.cloacae complex	ST-683	NDM-7	8	16
E.cloacae complex	ST-873	NDM-7	>8	>16
E.cloacae complex	ST-32	NDM-7	8	16
E.cloacae complex	ST-108	NDM-7	8	16
E.cloacae complex	ST-252	NDM-7	>8	16
E.cloacae complex	ST-742	NDM-7	8	4
E.cloacae complex	ST-32	NDM-7	>8	>16
E.cloacae complex	ST-32	NDM-7	>8	>16
E.cloacae complex	ST-135	NDM-7	8	8
E.cloacae complex	ST-456	NDM-7	4	8
E.cloacae complex	ST-421-like	NDM-7	8	8
E.cloacae complex	ST-98	NDM-7	8	8
E.cloacae complex	ST-794	NDM-7	8	16
E.cloacae complex	ST-873	NDM-7	>8	>16
E.cloacae complex	ST-32	NDM-7	>8	>16
E.cloacae complex	ST-78-like	NDM-7	8	16
E.cloacae complex	ST-182	NDM-7	8	>16
E.cloacae complex	ST-135	NDM-7	8	16
E.cloacae complex	ST-1718	NDM-7	>8	>16
E.cloacae complex	ST-145	NDM-7	>8	16
E.cloacae complex	ST-135	NDM-7	8	16
E.cloacae complex	ST-135	NDM-7	>8	>16
E.cloacae complex	ST-264	NDM-7	>8	>16
E.cloacae complex	ST-135	NDM-7	8	16
E.cloacae complex	ST-100-like	NDM-7	8	>16
E.cloacae complex	ST-252	NDM-7	>8	>16
E.cloacae complex	ST-97	NDM-7	>8	>16
E.cloacae complex	ST-742	NDM-7	8	16
E.cloacae complex	ST-100-like	NDM-7	8	16
E.cloacae complex	ST-145	NDM-7	16	8
E.cloacae complex	ST-78	NDM-7	16	16
E.cloacae complex	ST-794	NDM-7	4	8
E.cloacae complex	ST-234	NDM-7	8	8
E.cloacae complex	ST-794	NDM-7	4	8
E.cloacae complex	ST-683	NDM-7	>16	>16
E.cloacae complex	ST-88	NDM-7	>16	>16
E.cloacae complex	ST-1540	NDM-7	8	16
E.cloacae complex	ST-873	NDM-7	4	8
E.cloacae complex	ST-742	NDM-7	8	8
E.cloacae complex	ST-683	NDM-7	4	4
E.cloacae complex	ST-78	NDM-7	16	16
E.cloacae complex	ST-873	NDM-7	>16	>16
E.cloacae complex	ST-173	NDM-7	>16	>16
E.cloacae complex	ST-32	NDM-7	>16	>16
E.cloacae complex	ST-145	NDM-7	>16	>16
E.cloacae complex	ST-544	NDM-7	16	16
E.cloacae complex	ST-173	NDM-7	8	16
E.cloacae complex	ST-873	NDM-7	16	>16
E.cloacae complex	ST-873	NDM-7	8	16
E.cloacae complex	ST-873	NDM-7	4	8
E.cloacae complex	ST-135	NDM-7	4	2
E.cloacae complex	ST-97	NDM-7	8	8
E.cloacae complex	ST-683	NDM-7	16	16
E.cloacae complex	-	NDM-7	16	16
E.cloacae complex	ST-168	NDM-7	2	2
E.cloacae complex	ST-145	NDM-7	8	8
E.cloacae complex	ST-683	NDM-7	4	8
E.cloacae complex	ST-145	NDM-7	16	8
E.cloacae complex	ST-135	NDM-7	2	2
E.cloacae complex	ST-145	NDM-7	4	4
E.cloacae complex	ST-252	NDM-7	8	8
E.cloacae complex	ST-145	NDM-7	16	4
E.cloacae complex	ST-252	NDM-7	4	4
E.cloacae complex	ST-145	NDM-7	16	16
E.cloacae complex	ST-873	NDM-7	8	16
E.cloacae complex	ST-145	NDM-7	8	8
E.cloacae complex	ST-873	NDM-7	8	16
E.cloacae complex	ST-683	NDM-7	16	>16
E.cloacae complex	ST-683	NDM-7	16	16
E.cloacae complex	ST-145	NDM-7	16	16
E.cloacae complex	-	NDM-7	8	16
			8.94545	11.2692
			8	12
			4.33512	5.04146
			31 >=16
			n=73/73 100% R	47/73

## Sheet: Appendix 2 Table 2
Article DOI: https://doi.org/10.3201/eid3110.250830
EID cannot ensure accessibility for supplementary materials supplied by authors. Readers who have difficulty accessing supplementary content should contact the authors for assistance.
Emergence and Polyclonal Dissemination of blaNDM-7–Carrying InX3 Plasmid in Enterobacter cloacae Complex, France, 2021–2023
Appendix 2
Appendix 2 Table 2.Plasmids detected
Colonne1	Col	IncX3	IncHI2	IncHI1b	IncHI1A	IncM2	IncN	IncFIb	IncFII	IncR	IncC	IncL
NDM-1
285F6	0	1	0	0	0	0	0	0	1	0	0	0
304I2	1	1	0	0	0	0	0	0	0	0	1	0
319F7	1	1	0	0	0	0	0	1	1	0	0	0
357B1	1	1	0	0	0	0	0	1	0	0	0	0
358K9	1	1	0	0	0	0	0	1	1	0	1	0
377G9	1	1	0	0	0	0	0	1	1	0	0	0
383C1	1	1	1	0	0	0	0	1	0	0	0	0
411G8	1	1	1	0	0	0	0	1	0	0	0	0
381F9	0	1	0	0	0	0	0	0	0	0	0	0
302F9	1	1	0	0	0	0	0	1	0	0	0	0
366D7	1	1	0	0	0	0	0	1	1	0	0	0
NDM-5
275J9	1	1	0	1	0	0	0	1	0	0	0	0
309I3	0	1	0	0	0	0	0	0	0	0	0	0
357I10	1	1	1	0	0	0	0	0	0	0	0	0
370H10	1	1	1	0	0	0	0	0	1	0	0	0
386G2	1	1	0	0	0	0	0	1	1	0	0	0
397G4	1	1	1	0	0	0	0	1	0	0	0	0
279F5	1	1	0	0	0	0	0	1	1	0	0	0
277I4	1	0	0	0	0	0	0	1	1	0	0	0
315G5	1	1	0	0	0	0	0	0	0	0	0	0
326A8	0	1	0	0	0	0	0	1	1	0	0	0
333G7	1	1	1	0	0	0	0	0	0	0	0	0
339J8	0	1	0	1	0	0	0	1	0	0	0	0
363J6	0	1	0	0	0	0	0	1	1	1	0	0
368A8	1	1	1	0	0	0	0	1	0	0	0	0
372A7	1	1	0	1	1	1	1	1	0	0	0	0
379K3	1	1	0	0	0	1	0	0	0	0	0	0
402G1	1	1	0	1	1	0	0	1	1	0	0	0
413K2	1	1	0	0	0	0	0	1	1	0	0	0
419I3	1	0	0	0	0	0	0	1	1	0	0	0
NDM-7
280C5	1	1	0	1	0	0	0	0	0	0	0	0
281B1	1	1	0	0	0	0	0	0	0	0	0	0
288G10	1	1	0	1	0	0	1	0	0	0	0	0
310G5	0	1	0	0	0	0	0	1	1	0	0	0
326C3	1	1	0	1	1	0	0	0	0	0	0	0
379A2	1	1	0	0	0	0	0	0	0	0	0	0
382A5	0	1	0	0	0	0	0	0	0	1	0	0
403K5	1	1	0	1	1	1	0	0	0	0	0	0
405F3	1	1	0	1	1	0	1	0	0	0	0	0
284C3	1	0	0	1	0	0	0	0	0	0	0	0
284J4	1	1	1	0	0	1	0	1	1	0	0	0
289A7	1	1	0	0	0	0	0	0	0	0	0	0
298G2	1	1	1	0	0	0	0	0	0	0	0	0
301C7	1	1	0	1	1	0	0	0	0	0	0	0
342H5	1	1	1	0	0	0	0	0	0	0	0	0
366F10	1	1	0	1	1	0	0	0	0	0	0	0
411F2	1	1	0	1	1	0	0	0	0	0	0	0
411F9	0	1	0	0	0	0	0	0	0	0	0	0
375A2	1	1	0	0	0	1	0	0	0	1	0	0
402C9	1	1	0	1	1	0	0	0	0	0	0	0
409J2	1	1	0	1	1	0	0	0	0	0	0	0
418I7	1	1	0	0	0	0	0	1	0	0	0	0
386H7	1	1	1	0	0	0	0	0	0	0	0	0
386H7	1	1	1	0	0	0	0	0	0	0	0	0
330C8	0	1	1	0	0	1	0	1	1	0	0	0
356H4	1	1	0	0	0	0	0	1	0	1	0	0
372C4	1	1	0	1	1	0	0	0	0	0	0	0
392K2	1	1	1	0	0	0	0	0	0	0	0	0
400B2	1	1	0	1	1	0	0	0	0	0	0	0
374A1	0	1	1	0	0	0	0	1	0	0	0	0
